# Supplementary material for: Quality Traits, Volatile Organic Compounds, and Expression of Key Flavor Genes in Strawberry Genotypes over Harvest Period
Source: Int J Mol Sci. 2021 Dec 16;22(24):13499. doi: 10.3390/ijms222413499 (PMC8703339; doi:10.3390/ijms222413499)
Supplement: Supplementary file 1 [file ijms-22-13499-s001.zip]

Archive with 5 entries (5 files):
- FigureS1.pdf
- TableS1.pdf
- TableS2.xlsx
- TableS3.xlsx
- TableS4.pdf
