# Supplementary material for: Quality Traits, Volatile Organic Compounds, and Expression of Key Flavor Genes in Strawberry Genotypes over Harvest Period
Source: Int J Mol Sci. 2021 Dec 16;22(24):13499. doi: 10.3390/ijms222413499 (PMC8703339; doi:10.3390/ijms222413499)
Supplement: Supplementary file 1 [file ijms-22-13499-s001.zip › TableS2.xlsx]

## Sheet: Sheet1
Table S2. VOC composition of strawberry samples at every time-point. Composition is expressed as % of peak areas and each value represents the average of three biological replicates.
GENOTYPE	Rociera	Rociera	Rociera	Fortuna	Fortuna	Fortuna	Victory	Victory	Victory	Calderon	Calderon	Calderon	Ber23/3	Ber23/3	Ber23/3	Ber22/6	Ber22/6	Ber22/6	Total average
HARVEST TIME	T1	T2	T3	T1	T2	T3	T1	T2	T3	T1	T2	T3	T1	T2	T3	T1	T2	T3
2-Methylpropanoic acid	0.249028	0.311433	0.313179	0.942388	0.558806	0.573371	0.125155	0.204984	0.116056	0.121692	0.0801567	0.143356	0.348436	0.311808	0.394643	0.077669	0.0969791	0.162981	0.285118
2,3-Butanediol	n.d.	0.100108	0.141983	n.d.	0.149918	0.28572	n.d.	0.201904	0.246316	n.d.	0.087571	0.222829	0.0600372	0.255423	0.212948	n.d.	0.235273	0.309303	0.193026
Ethyl butanoate	tr.	0.0721531	0.336517	tr.	n.d.	tr.	tr.	tr.	tr	n.d.	n.d.	tr	tr.	n.d.	tr.	tr.	tr.	tr.	0.204335
Butanoic acid	4.22589	2.29219	2.65234	0	0.707208	0.851582	0.911188	1.01633	1.02502	0.713877	0.55739	0.70304	1.06791	0.924242	0.997566	0.712174	0.709979	0.821014	1.1605
Methyl 2-hydroxybutanoate	0.108532	0.121169	0.213668	0.0608028	0.0531681	0.0555982	0.0943672	0.0666278	0.107981	n.d.	n.d.	0.00380626	0.0676498	0.0734906	0.105681	0.0735138	0.0451696	0.0666998	0.0823703
Furfural	0.105277	0.18668	0.120967	0.0895051	0.165576	0.117454	0.0728705	0.17883	0.139748	0.0946975	0.216769	0.172999	0.0714988	0.19124	0.127026	0.117923	0.214145	0.193399	0.143145
Maleic anhydride	1.3898	3.54988	2.74896	0.587709	3.34351	5.20073	2.22184	5.50261	6.38896	0.99255	8.83304	8.77421	0.613187	4.24183	3.87737	0.905866	6.47656	5.47369	3.95124
2-Methylbutanoic acid	1.81157	1.56619	1.91314	4.85529	2.48352	2.79648	0.239216	0.117288	0.0274855	1.14693	0.379886	0.0671171	1.84859	1.23962	1.65017	0.818042	0.541753	0.833094	1.35197
Styrene	n.d.	0.312775	n.d.	n.d.	0.551711	n.d.	n.d.	0.356873	0.0146461	n.d.	0.928755	n.d.	n.d.	1.44022	n.d.	n.d.	0.573404	n.d.	0.596912
Butyrolactone	0.198609	0.201585	0.192761	0.152943	0.189301	0.116698	0.282013	0.255316	1.52701	0.654954	0.350307	0.235732	0.199117	0.628564	0.13347	0.250647	0.461917	0.239413	0.348353
Methyl n-hexanoate	0.0935883	0.104017	0.120308	0.0470456	0.00676144	0.0229924	0.0124406	0.00821462	0.0112251	n.d.	n.d.	tr	tr.	tr.	0.0371505	0.0345617	0.00614977	0.0382814	0.0417489
Citraconic anhydride	1.47928	5.91959	5.34585	1.02673	4.67941	6.54565	0.731082	5.18707	6.33029	1.15636	9.00023	7.03611	0.875153	6.60022	3.89884	0.861163	6.54193	5.7564	4.3873
3-Hydroxybutanoic acid	2.79403	2.67496	2.80433	2.7454	1.96636	1.08864	4.6264	3.75821	2.74239	n.d.	0.549212	n.d.	6.48693	2.72681	5.2541	0.576442	1.08536	1.3888	2.70427
Phenol	n.d.	0.100799	0.126591	n.d.	0.349884	0.294829	n.d.	0.0862426	0.0991452	n.d.	0.330772	0.129479	n.d.	0.509947	0.116331	tr.	0.244599	0.0503361	0.203246
Ethyl hexanoate	tr.	0.0402448	0.152609	tr.	n.d.	tr.	n.d.	tr.	tr.	n.d.	n.d.	tr.	n.d.	n.d.	tr.	tr.	tr.	tr.	0.096427
α-Phellandrene + 2-Pentylfuran	n.d.	n.d.	n.d.	0.175417	n.d.	0.05	n.d.	tr.	tr.	n.d.	n.d.	0.020961	n.d.	n.d.	n.d.	n.d.	n.d.	tr.	0.0821259
Hexanoic acid	12.8358	7.2509	8.85251	3.45215	2.56013	1.66088	4.37672	3.71892	3.95169	1.45239	0.439815	0.585378	4.95419	2.6621	3.82005	2.75372	2.6708	2.79856	3.93315
Terpilene	n.d.	n.d.	n.d.	0.112202	0.0725954	0.0569693	tr.	tr.	tr.	0.0358835	0.0241997	0.0369384	tr.	n.d.	tr.	tr.	tr.	tr.	0.0564647
Succinic anhydride	0.7118	1.63195	1.39095	0.589753	1.16654	1.39682	1.83391	3.01745	2.85255	1.27873	1.7808	1.37682	1.91988	3.1519	3.02198	1.52281	2.72372	2.08492	1.85851
Limonene	tr.	tr.	0	0.303293	0.0663863	0.0999335	tr.	tr.	tr.	0.0242722	n.d.	tr.	tr.	n.d.	tr.	tr.	tr.	tr.	0.0987771
Benzyl Alcohol	0.546623	0.434351	0.60072	0.550698	0.460201	0.701739	0.858339	0.675859	0.864325	0.436238	0.440269	0.5563	1.39221	1.05517	1.24149	1.00624	0.924818	1.0968	0.769021
Itaconic anhydride + Pantolactone	1.2422	1.395	1.31871	1.00722	1.21425	1.7038	1.25216	1.72656	1.933	0.903	2.44844	2.48506	1.27613	2.75042	1.67881	1.04073	1.87224	1.83585	1.61575
cis-Ocimene	tr.	0.0308747	n.d.	0.163669	0.0223589	0.113131	tr.	tr.	tr.	n.d.	n.d.	0.00833862	n.d.	n.d.	n.d.	n.d.	tr.	tr.	0.0676745
γ-Hexalactone	0.098594	0.0865325	0.120234	0.0526528	0.273235	0.0634812	0.0625621	0.0464093	0.0561856	tr	n.d.	0.0344379	0.143621	0.0366508	0.079202	0.0716236	0.0470479	0.0895723	0.0851276
Mesifurane	0.769258	0.903466	1.01195	0.46907	0.303433	0.282293	0.766529	0.5607	0.693274	0.409117	0.285076	0.738743	0.23864	0.226674	0.373051	0.542496	0.580073	1.29275	0.580366
Furaneol	4.54624	3.60146	3.90237	1.74509	0.89036	1.07943	2.55701	1.02897	1.29794	0.99453	0.488766	1.10414	0.488911	0.419613	0.532976	2.98188	1.85885	3.48845	1.83372
Terpinolene	n.d.	tr.	n.d.	0.118794	0.0681984	0.0398682	n.d.	0.0911783	tr.	0.0334455	0.160909	0.04196	n.d.	tr.	tr.	n.d.	n.d.	tr.	0.0791933
trans-Linalool oxide	0.0416234	0.112448	0.174839	0.0916906	0.101767	0.184239	0.0802866	0.0999188	0.113008	n.d.	n.d.	n.d.	0.12717	0.178276	0.108707	0.0421049	0.0744845	0.107883	0.10923
δ-Hexalactone	0.167931	0.182269	0.259957	n.d.	n.d.	0.0212908	0.0822028	0.0990102	0.0796621	0.0544649	n.d.	0.00827893	0.166996	0.112226	0.121579	0.0399926	0.0645343	0.0534397	0.100922
Linalool	0.222632	0.177392	0.22963	0.626738	0.250498	0.309919	0.101189	0.0815495	0.0657882	0.186417	0.132076	0.18942	0.0968776	0.0711317	0.057087	0.0864996	0.0651292	0.0781418	0.168229
Levoglucosenone & 2-Phenylethyl Alcohol	0.297239	0.525971	0.408867	0.199936	0.382148	0.499131	0.418804	0.665724	0.652269	0.377923	1.02575	0.717297	0.244852	0.641809	0.399845	0.273475	0.706812	0.524521	0.497909
4-Ethylphenol	0.400043	0.500192	0.682912	0.218773	0.320344	0.666283	0.390945	0.290035	0.37561	0.319753	0.710581	0.8723	0.227134	0.604347	0.513621	0.140614	0.241433	0.218984	0.427439
Benzoic Acid	0.177869	0.189215	0.2031	0.194395	0.187176	0.232243	0.126418	0.131651	0.240843	0.18641	0.085068	0.107204	0.408156	0.450362	0.297585	0.159044	0.18561	0.222712	0.210281
1-Dodecene	0.17022	n.d.	0.113789	tr.	n.d.	0.0997843	0.124264	0.131455	0.106201	0.125844	n.d.	0.103473	0.204246	0.450362	0.147239	0.0550544	n.d.	0.0895005	0.147803
1,2-Benzenediol	n.d.	n.d.	0.281771	n.d.	n.d.	0.516044	n.d.	0.0498196	0.191175	n.d.	n.d.	n.d.	n.d.	0.40066	0.153677	n.d.	n.d.	0.0235756	0.23096
Coumaran	1.34648	2.44711	2.57785	1.75726	4.53086	5.01329	1.68626	3.71569	2.98359	2.09403	5.62407	4.97288	1.70632	4.80194	3.75977	1.76069	3.61339	2.57695	3.16491
Salicylic acid + 2-Methoxy-4-vinylphenol	0.181338	0.370523	0.427861	0.469198	1.29772	0.686663	0.277194	0.44879	0.565901	0.302148	0.279669	0.327594	0.515004	0.6644	0.655208	0.129967	0.452285	0.531742	0.476845
cis-Cinnamic acid	0.214255	0.260204	0.28583	0.225464	0.296922	0.284433	0.132073	0.157721	0.284239	0.467972	0.281263	0.21581	0.148307	0.0829866	0.0703724	0.132472	0.268457	0.164323	0.220728
Tyrosol	n.d.	tr.	n.d.	0	0.785263	0.119879	0.414532	0.874646	0.51181	tr.	n.d.	0.247503	n.d.	0.882596	0.0663583	tr.	0.594499	0.112791	0.41908
trans- Cinnamic acid	19.5205	22.6516	24.1174	33.1659	27.2283	24.1436	37.2821	27.7291	27.4571	27.269	20.5631	24.1732	22.7197	19.4111	21.5512	34.0362	28.0558	34.2113	26.4048
γ-Decalactone	1.87805	1.4739	1.70688	2.49014	0.725714	1.44092	n.d.	n.d.	n.d.	0.198192	0.0945281	0.259661	2.03465	1.1366	2.28306	n.d.	n.d.	n.d.	1.31019
Levoglucosan + p-Salicylic Acid	0.297239	4.12874	3.83447	1.57728	7.66254	7.88002	1.74456	5.83114	5.03697	1.67587	5.7151	4.94789	1.47199	5.01661	4.45019	1.88659	5.90584	5.28845	4.13064
trans-Nerolidol	0.3869	0.385143	0.126016	0.570303	0.0688466	0.0847985	n.d.	n.d.	n.d.	n.d.	n.d.	n.d.	n.d.	n.d.	n.d.	n.d.	n.d.	n.d.	0.270334
Dodecanoic acid	0.151198	0.160556	0.117072	0.195826	0.0375826	0.05853	0.125186	tr.	tr.	0.162503	n.d.	tr.	0.231554	0.0468293	0.143943	0.165937	tr.	n.d.	0.13306
Homovanilic acid + Bisabolol oxide II	1.43304	1.7749	1.73943	2.68629	2.18438	2.69934	1.27335	1.41352	2.04991	2.09618	1.67308	1.90639	1.58241	1.62741	1.53314	1.08015	1.28833	1.2823	1.7402
γ-Dodecanolactone	0.240162	0.204816	0.168162	0.234388	0.17275	0.162772	0.0670244	0.0882638	0.0822006	tr.	0.0572884	tr.	0.107877	0.122232	0.130845	0.0631298	0.0779993	0.0989062	0.129926
Tetradecanoic Acid	n.d.	0.0940799	0.0547335	0.047194	0.0956687	0.0423805	0.0969259	0.0674293	0.0600212	0.285913	0.132362	n.d.	0.528217	0.299971	0.0447837	0.162432	0.0966543	tr.	0.140584
Pentadecanoic acid	n.d.	0.04801	n.d.	tr.	n.d.	n.d.	tr.	tr.	n.d.	0.252481	n.d.	tr.	0.440998	0.3049	tr.	0.0663296	tr.	n.d.	0.222544
1-Hexadecanol	n.d.	n.d.	n.d.	n.d.	n.d.	n.d.	n.d.	n.d.	n.d.	0.198492	n.d.	n.d.	0.335854	n.d.	n.d.	0.0725928	n.d.	n.d.	0.202313
Ferulic acid	n.d.	0.0563462	0.135903	n.d.	n.d.	0.146422	0.162063	0.185921	0.186454	0.145426	0.238569	0.310186	n.d.	n.d.	0.24527	0.0981142	0.169113	0.274686	0.181113
Z-11-Hexadecenoic acid	n.d.	0.0515973	n.d.	n.d.	n.d.	n.d.	n.d.	0.019598	n.d.	0.452993	n.d.	n.d.	0.88999	0.439738	n.d.	0.191411	0.019702	n.d.	0.295004
n-Hexadecanoic acid	0.824374	1.36394	0.602994	1.04333	0.661709	0.890203	0.796714	0.946596	0.577384	3.70061	0.670563	0.353842	3.46079	1.74988	0.496979	1.92237	1.14016	0.308997	1.19508
Heptadecanoic acid	n.d.	n.d.	n.d.	n.d.	n.d.	n.d.	n.d.	n.d.	n.d.	n.d.	n.d.	n.d.	0.105509	tr.	n.d.	n.d.	n.d.	n.d.	0.105509
Linoleic acid	0.253865	0.170476	0.0124377	0.181655	0.0689553	0.0932777	n.d.	n.d.	tr.	0.322454	n.d.	n.d.	0.0549107	n.d.	n.d.	0.117471	n.d.	n.d.	0.141722
Oleic Acid	1.36249	0.827945	0.200104	0.751257	0.40079	0.237618	0.171134	0.176959	0.0751706	1.65325	0.377454	0.0448418	0.847746	0.627731	0.0772212	0.594556	0.266836	n.d.	0.511359
Stearic acid	0.277855	0.603433	0.304595	0.490429	0.332655	0.475824	0.447476	0.53537	0.328163	1.60348	0.481601	0.24879	1.22126	0.714495	0.193184	0.859789	0.669818	0.160947	0.552731
Total	63.0514	71.6491	76.9156	66.4653	70.0954	79.3446	67.0245	71.5464	77.7856	54.5805	65.5245	71.7258	61.9306	70.2846	70.8841	58.4844	71.8677	78.0961
n.d.: not detected; tr.: traces
Esters	0.24	0.381771	1.07186	0.116199	0.10432	0.122972	0.19813	0.0748424	0.14629	-	-	0.119169	0.082194	0.0734906	0.261355	0.108076	0.0513194	0.256767	0.213047
Terpenes	2.0842	0.705858	0.530486	4.68981	0.818387	0.998153	0.181475	0.272647	0.178796	0.298527	0.317184	0.322848	0.224047	0.189983	0.165794	0.128604	0.139614	0.186025	0.690691
Phenylpropanoids	19.7348	22.9963	26.9796	33.3914	27.5253	30.6088	37.5762	28.0727	27.9278	29.9048	21.083	24.6992	22.868	19.4829	21.8668	34.2667	28.4934	34.6503	27.3404
Aromatics	22.3871	27.2698	31.042	36.5896	36.0637	38.855	41.5372	34.6964	33.8088	32.9755	31.7381	31.9173	27.1168	30.3357	28.6709	37.4633	35.6311	39.4842	33.199
Short chain acids	21.9325	14.1025	16.5723	12.9695	8.34629	6.98495	10.2787	8.9815	7.87554	3.73444	2.04654	1.49889	14.7061	7.52451	12.1225	6.09093	6.00572	6.00906	9.32124
Fatty acids	2.86978	3.28668	1.29194	2.70969	1.67253	1.79783	1.63744	1.74595	1.04074	7.42069	1.66198	0.647474	7.78097	4.22196	0.165794	4.0803	2.23257	0.469944	2.59635
Alcohols	0.240709	0.150162	-	-	0.149918	-	-	0.201904	-	0.225122	-	0.222829	0.705569	0.349653	0.334908	0.0725928	0.235273	0.309303	0.266495
Alkenes	-	-	0.226942	0.135649	-	0.234426	0.189508	0.0876366	0.106201	0.238554	-	0.167228	0.204246	-	0.208161	0.103207	-	0.148137	0.170825
Furans/Lactones	12.8272	19.3371	18.9562	8.44519	12.8825	18.7415	9.92921	17.5471	20.6685	8.68974	23.6742	22.7292	8.13566	18.2063	16.6008	8.41826	20.9784	21.2772	16.0025
Lactones	3.82555	2.1491	2.44799	2.93012	1.08777	1.80517	0.493802	0.697894	0.431034	1.31097	0.596652	0.603089	3.9284	1.99962	2.74815	0.44539	0.651499	0.481331	1.59075
Anhydrides	3.58087	11.1014	9.48576	2.20419	10.082	13.1432	4.78683	15.059	15.5718	5.90269	19.6141	17.1871	3.40822	13.9939	10.7982	3.28984	17.3471	13.315	10.5484
Flavor Determinants	49.3519	44.9581	48.1388	52.1849	39.2381	37.3495	49.4936	38.2266	39.1548	39.747	27.0738	30.8023	41.409	33.7931	35.1528	46.6777	39.3846	46.6819
Flavor Determinants without trans-Cinnamic Acid	29.8314	22.3065	24.0214	19.0189	12.0097	13.2059	12.2115	10.4976	11.6977	12.4779	6.51066	6.62914	18.6893	14.382	13.6016	12.6415	11.3288	12.4706
Esters	0.564543			0.114497			0.139754			0.119169			0.139013			0.138721
Terpenes	1.10685			2.16878			0.210973			0.312853			0.193275			0.151414
Phenylpropanoids	23.2369			30.5085			31.1922			25.229			21.4059			32.4701
Aromatics	26.8997			37.1694			36.6808			32.2103			28.7078			37.5262
Short chain acids	17.5358			9.43357			9.04524			2.42662			11.451			6.03524
Fatty acids	2.4828			2.06001			1.47471			3.24338			4.05624			2.26094
Alcohols	0.195435			0.149918			0.201904			0.223975			0.463377			0.205723
Alkenes	0.226942			0.185038			0.127782			0.202891			0.206204			0.125672
Furans/Lactones	17.0402			13.3564			16.0482			18.3644			14.3143			16.8913
Lactones	2.80755			1.94102			0.54091			0.836904			2.89206			0.526073
Anhydrides	8.05601			8.47645			11.8059			14.2346			9.40012			11.3173
