# Supplementary material for: Quality Traits, Volatile Organic Compounds, and Expression of Key Flavor Genes in Strawberry Genotypes over Harvest Period
Source: Int J Mol Sci. 2021 Dec 16;22(24):13499. doi: 10.3390/ijms222413499 (PMC8703339; doi:10.3390/ijms222413499)
Supplement: Supplementary file 1 [file ijms-22-13499-s001.zip › TableS3.xlsx]

## Sheet: Sheet1
Table S3. Gene expression of strawberry samples at every time-point. Relative gene transcript levels were normalized using GAPDH as an internal control gene and each value represents the average of three biological
replicates (Expression level = Ratio gene molecules / GAPDH molecules).
GENOTYPE	Rociera	Rociera	Rociera	Fortuna	Fortuna	Fortuna	Victory	Victory	Victory	Calderon	Calderon	Calderon	Ber23/3	Ber23/3	Ber23/3	Ber22/6	Ber22/6	Ber22/6	Total average
HARVEST TIME	T1	T2	T3	T1	T2	T3	T1	T2	T3	T1	T2	T3	T1	T2	T3	T1	T2	T3
SAAT	0.349263	0.468745	0.280462	0.364732	0.438712	0.249001	0.26744	0.504931	0.270957	0.343339	0.253246	0.171107	0.218718	0.243289	0.213033	0.57862	0.506373	0.401191	0.340176
FaFAD1	0.834919	1.02818	0.372023	0.85195	0.916812	0.325253	0	0	0	0.366281	0.356993	0.233378	0.725299	0.781073	0.55155	0	0	0	0.407984
FaNES1	0.278734	0.504101	0.196098	0.345745	0.355314	0.199442	0.25234	0.400573	0.262846	0.261826	0.260783	0.182025	0.193355	0.337287	0.298922	0.465127	0.36353	0.138886	0.294274
FaEGS2	0.16124	0.163914	0.134863	0.217149	0.168886	0.196466	0.0879913	0.133175	0.134124	0.223986	0.182167	0.145475	0.191711	0.125871	0.236745	0.0642925	0.138496	0.0781114	0.154704
FaMYB10	0.305651	0.606602	0.213729	0.458608	0.64267	0.248809	0.377067	0.731683	0.345833	0.282435	0.34259	0.101077	0.352869	0.425583	0.322178	0.509657	0.584627	0.253321	0.394722
FaEOBII	0.205996	0.335905	0.0945194	0.198836	0.571314	0.871385	0.416287	1.09049	3.00158	0.230922	0.0749671	0.75793	0.557738	0.55371	1.89206	3.28147	0.85721	0.252462	0.846931
Total	2.1358	3.10745	1.29169	2.43702	3.09371	2.09036	1.40112	2.86085	4.01534	1.70879	1.47075	1.59099	2.23969	2.46681	3.51448	4.89916	2.45024	1.12397
